# Supplementary material for: Post-Fracture Inpatient and Outpatient Physical/Occupational Therapy and Its Association with Survival among Adults with Cerebral Palsy
Source: J Clin Med. 2022 Sep 22;11(19):5561. doi: 10.3390/jcm11195561 (PMC9570908; doi:10.3390/jcm11195561)
Supplement: Supplementary file 1 [file jcm-11-05561-s001.zip]

Archive with 1 entries (1 files):
- jcm-1897790-supplementary.pdf
